# Supplementary material for: High levels of genetic diversity and population structure in an endemic and rare species: implications for conservation
Source: AoB Plants. 2016 Jan 14;8:plw002. doi: 10.1093/aobpla/plw002 (PMC4768524; doi:10.1093/aobpla/plw002)
Supplement: Additional Information [file supp_plw002_plw002supp_table2.xlsx]

## Sheet: Plan2
Table S2. Genetic distance among all 73 Petunia secreta individuals based on shared microsatellites alleles.
	P.sec1-1	P.sec2-1	P.sec3-2	P.sec4-3	P.sec5-4	P.sec6-5	P.sec7-6	P.sec8-7	P.sec9-7	P.sec10-7	P.sec11-7	P.sec12-7	P.sec13-7	P.sec14-7	P.sec15-7	P.sec16-7	P.sec17-7	P.sec18-7	P.sec24-7	P.sec25-7	P.sec26-7	P.sec27-7	P.sec28-7	P.sec29-7	P.sec30-7	P.sec31-7	P.sec32-7	P.sec33-7	P.sec34-7	P.sec35-7	P.sec36-7	P.sec37-7	P.sec38-7	P.sec39-7	P.sec19-8	P.sec20-9	P.sec21-9	P.sec22-10	P.sec23-11	P.sec40-12	P.sec41-12	P.sec42-12	P.sec43-12	P.sec44-12	P.sec45-12	P.sec46-12	P.sec47-12	P.sec48-12	P.sec49-12
P.sec1-1	0
P.sec2-1	0.7	0
P.sec3-2	0.4	0.6	0
P.sec4-3	0.6	0.5	0.6	0
P.sec5-4	0.7	0.4	0.7	0.4	0
P.sec6-5	0.7	0.4	0.7	0.5	0.3	0
P.sec7-6	0.7	0.3	0.6	0.4	0.3	0.4	0
P.sec8-7	0.8	0.4	0.6	0.4	0.1	0.4	0.2	0
P.sec9-7	0.7	0.3	0.6	0.5	0.4	0.3	0.2	0.2	0
P.sec10-7	0.4	0.5	0.4	0.6	0.4	0.5	0.5	0.5	0.5	0
P.sec11-7	0.7	0.3	0.6	0.5	0.2	0.4	0.2	0.1	0.2	0.5	0
P.sec12-7	0.7	0.4	0.6	0.5	0.4	0.4	0.2	0.2	0.1	0.6	0.2	0
P.sec13-7	0.7	0.4	0.6	0.4	0.1	0.4	0.2	0	0.2	0.5	0.1	0.2	0
P.sec14-7	0.7	0.3	0.6	0.4	0.2	0.4	0.2	0.1	0.2	0.5	0.1	0.2	0.1	0
P.sec15-7	0.7	0.3	0.6	0.4	0.1	0.4	0.1	0.1	0.2	0.5	0.1	0.2	0.1	0	0
P.sec16-7	0.8	0.5	0.6	0.5	0.2	0.5	0.3	0.2	0.4	0.6	0.3	0.4	0.2	0.2	0.2	0
P.sec17-7	0.7	0.3	0.6	0.5	0.1	0.3	0.2	0.1	0.2	0.5	0.1	0.3	0.1	0	0.1	0.2	0
P.sec18-7	0.5	0.4	0.5	0.3	0.3	0.3	0.4	0.4	0.4	0.4	0.3	0.4	0.4	0.4	0.4	0.5	0.4	0
P.sec24-7	0.4	0.3	0.5	0.3	0.3	0.3	0.4	0.4	0.3	0.4	0.3	0.4	0.4	0.4	0.4	0.5	0.3	0	0
P.sec25-7	0.4	0.4	0.4	0.2	0.4	0.4	0.4	0.3	0.3	0.5	0.4	0.4	0.3	0.4	0.4	0.5	0.4	0.1	0.1	0
P.sec26-7	0.5	0.3	0.6	0.4	0.3	0.2	0.3	0.3	0.3	0.4	0.2	0.3	0.3	0.3	0.3	0.4	0.3	0.1	0.1	0.2	0
P.sec27-7	0.6	0.4	0.7	0.2	0.3	0.2	0.5	0.5	0.3	0.5	0.4	0.4	0.5	0.4	0.4	0.5	0.3	0.2	0.2	0.2	0.2	0
P.sec28-7	0.5	0.4	0.7	0.3	0.4	0.3	0.5	0.4	0.3	0.5	0.4	0.3	0.4	0.5	0.5	0.6	0.4	0.2	0.2	0.2	0.2	0	0
P.sec29-7	0.3	0.3	1	0	0	0	0.3	0	0.3	0.3	0.3	0.3	0	0.3	0.3	0.8	0.3	0	0	0	0.3	0	0	0
P.sec30-7	0.7	0.5	0.7	0.6	0.3	0.5	0.4	0.3	0.4	0.6	0.4	0.4	0.3	0.3	0.3	0.3	0.4	0.5	0.5	0.4	0.4	0.6	0.5	0.7	0
P.sec31-7	0.7	0.4	0.6	0.4	0.1	0.4	0.2	0	0.2	0.5	0.2	0.3	0	0.2	0.1	0.2	0.2	0.4	0.3	0.3	0.3	0.4	0.4	0	0.3	0
P.sec32-7	0.7	0.3	0.6	0.5	0.3	0.4	0.1	0.3	0.2	0.4	0.2	0.3	0.2	0.2	0.2	0.3	0.3	0.4	0.3	0.3	0.3	0.4	0.4	0.2	0.4	0.2	0
P.sec33-7	0.8	0.5	0.6	0.5	0.2	0.5	0.3	0.2	0.4	0.5	0.3	0.4	0.2	0.3	0.2	0.2	0.3	0.5	0.5	0.4	0.3	0.5	0.5	0.7	0.1	0.1	0.4	0
P.sec34-7	0.6	0.3	0.6	0.3	0.2	0.3	0.2	0.2	0.3	0.5	0.3	0.3	0.2	0.2	0.2	0.1	0.3	0.3	0.3	0.2	0.3	0.3	0.3	0.3	0.3	0.2	0.3	0.2	0
P.sec35-7	0.7	0.1	0.7	0	0	0	0.1	0	0.1	0.4	0.1	0.1	0	0.1	0.1	0.4	0.1	0	0	0	0.1	0	0	0	0.3	0	0.1	0.3	0.1	0
P.sec36-7	0.6	0.2	0.6	0.2	0	0.1	0.1	0	0.2	0.4	0.2	0.2	0	0.2	0.1	0.3	0.2	0.1	0.1	0.1	0.2	0.1	0.1	0	0.3	0	0.2	0.2	0.1	0	0
P.sec37-7	0.6	0.2	0.7	0.3	0.1	0	0.3	0.3	0.3	0.3	0.3	0.3	0.3	0.2	0.3	0.4	0.2	0.1	0.1	0.2	0.2	0.1	0.2	0	0.4	0.3	0.2	0.4	0.3	0	0.1	0
P.sec38-7	0.7	0.4	0.6	0.4	0.4	0.3	0.5	0.4	0.4	0.4	0.4	0.5	0.4	0.4	0.5	0.4	0.4	0.3	0.3	0.3	0.3	0.3	0.3	0.7	0.4	0.4	0.4	0.4	0.4	0.3	0.4	0.3	0
P.sec39-7	0.7	0.4	0.6	0.4	0.1	0.4	0.2	0.1	0.3	0.4	0.1	0.3	0	0.1	0.1	0.2	0.1	0.4	0.4	0.3	0.3	0.4	0.4	0.2	0.3	0.1	0.2	0.2	0.2	0.1	0.1	0.2	0.4	0
P.sec19-8	0.8	0.3	0.6	0.4	0.4	0.4	0.3	0.2	0.4	0.6	0.4	0.4	0.2	0.3	0.3	0.4	0.4	0.4	0.4	0.4	0.3	0.5	0.5	0.3	0.5	0.3	0.4	0.4	0.2	0.1	0.1	0.3	0.5	0.3	0
P.sec20-9	0.7	0.5	0.7	0.6	0.4	0.4	0.6	0.6	0.6	0.5	0.5	0.6	0.6	0.5	0.5	0.4	0.5	0.4	0.5	0.5	0.3	0.5	0.5	0.7	0.5	0.5	0.5	0.5	0.3	0.3	0.3	0.2	0.4	0.5	0.6	0
P.sec21-9	0.7	0.5	0.7	0.6	0.4	0.4	0.6	0.6	0.6	0.5	0.5	0.6	0.6	0.5	0.5	0.5	0.5	0.4	0.5	0.5	0.3	0.5	0.5	0.7	0.5	0.5	0.5	0.5	0.3	0.3	0.3	0.2	0.4	0.5	0.6	0.1	0
P.sec22-10	0.9	0.4	0.7	0.3	0.5	0.5	0.5	0.5	0.5	0.7	0.5	0.5	0.5	0.5	0.5	0.6	0.5	0.5	0.5	0.5	0.5	0.4	0.4	0	0.6	0.5	0.5	0.6	0.4	0	0.3	0.4	0.4	0.5	0.2	0.7	0.7	0
P.sec23-11	0.8	0.4	0.6	0.5	0.4	0.4	0.2	0.4	0.3	0.6	0.4	0.4	0.4	0.3	0.4	0.5	0.4	0.4	0.4	0.3	0.3	0.4	0.4	0	0.5	0.4	0.3	0.5	0.3	0	0.1	0.2	0.4	0.4	0.3	0.6	0.6	0.5	0
P.sec40-12	0.7	0.5	0.7	0.1	0.3	0.4	0.2	0.3	0.5	0.5	0.4	0.5	0.3	0.3	0.3	0.4	0.4	0.3	0.3	0.2	0.3	0.2	0.3	0	0.5	0.3	0.3	0.4	0.1	0	0	0.2	0.4	0.3	0.3	0.5	0.5	0.4	0.3	0
P.sec41-12	0.6	0.6	0.8	0.5	0.6	0.5	0.6	0.7	0.5	0.7	0.6	0.6	0.7	0.6	0.6	0.5	0.6	0.6	0.6	0.6	0.4	0.4	0.4	0.3	0.7	0.6	0.6	0.7	0.2	0.3	0.4	0.5	0.6	0.7	0.5	0.6	0.7	0.5	0.7	0.5	0
P.sec42-12	0.9	0.5	0.7	0.5	0.6	0.6	0.4	0.6	0.5	0.7	0.5	0.5	0.6	0.4	0.5	0.5	0.5	0.6	0.5	0.5	0.4	0.5	0.6	1	0.6	0.6	0.4	0.6	0.4	0.4	0.5	0.5	0.3	0.6	0.6	0.6	0.6	0.5	0.3	0.4	0.7	0
P.sec43-12	0.7	0.3	0.6	0.4	0.1	0.4	0.2	0	0.2	0.5	0	0.2	0	0	0	0.2	0.1	0.3	0.3	0.3	0.2	0.4	0.4	0	0.2	0	0.2	0.2	0.2	0	0.1	0.2	0.4	0	0.3	0.5	0.5	0.5	0.3	0.3	0.6	0.5	0
P.sec44-12	0.7	0.4	0.6	0.4	0.4	0.4	0.2	0.3	0.3	0.6	0.3	0.3	0.3	0.3	0.3	0.4	0.3	0.4	0.3	0.3	0.3	0.4	0.4	0.2	0.5	0.3	0.2	0.4	0.2	0.1	0.1	0.3	0.4	0.3	0.3	0.5	0.5	0.5	0.1	0.2	0.6	0.3	0.3	0
P.sec45-12	0.6	0.3	0.6	0.3	0.2	0.3	0.2	0	0.2	0.5	0.2	0.2	0.1	0.2	0.2	0.3	0.3	0.2	0.1	0	0.2	0.2	0.1	0	0.3	0.1	0.2	0.2	0.2	0	0.1	0.3	0.3	0.2	0.1	0.4	0.4	0.3	0.2	0.2	0.4	0.5	0	0.1	0
P.sec46-12	0.5	0.3	0.6	0.3	0.2	0.2	0.2	0.1	0.2	0.5	0.2	0.2	0.1	0.2	0.2	0.3	0.3	0.1	0.1	0	0.2	0.2	0.1	0	0.3	0.1	0.1	0.3	0.2	0	0.1	0.2	0.3	0.2	0.2	0.4	0.4	0.3	0.2	0.2	0.4	0.4	0.1	0.1	0.1	0
P.sec47-12	0.6	0.5	0.6	0.5	0.2	0.4	0.3	0.2	0.3	0.5	0.2	0.3	0.2	0.2	0.2	0.3	0.3	0.4	0.4	0.3	0.2	0.4	0.4	0.3	0.2	0.1	0.3	0.2	0.2	0.1	0.2	0.3	0.2	0.2	0.4	0.5	0.5	0.5	0.4	0.4	0.6	0.5	0.1	0.4	0.1	0.1	0
P.sec48-12	0.8	0.8	1	0.4	0.6	0.6	0.6	0.8	0.8	0.8	0.8	0.8	0.8	0.7	0.7	0.9	0.7	0.7	0.7	0.7	0.6	0.5	0.6	0	0.8	0.7	0.6	0.9	0.6	0	0.5	0.4	0.8	0.7	0.8	0.8	0.8	0.5	0.4	0.3	0.6	0.5	0.8	0.4	0.6	0.5	0.8	0
P.sec49-12	0.6	0.5	0.5	0.5	0.5	0.4	0.5	0.5	0.4	0.5	0.5	0.4	0.5	0.5	0.5	0.4	0.5	0.3	0.3	0.3	0.3	0.3	0.3	0.7	0.5	0.4	0.4	0.4	0.2	0.3	0.3	0.4	0.2	0.5	0.5	0.4	0.5	0.6	0.5	0.4	0.4	0.5	0.4	0.4	0.3	0.2	0.4	0.9	0
P.sec50-12	0.6	0.4	0.7	0.4	0.2	0.4	0.3	0.1	0.2	0.5	0.1	0.3	0.1	0.2	0.2	0.3	0.2	0.3	0.3	0.2	0.2	0.3	0.3	0	0.3	0.1	0.2	0.2	0.2	0	0.1	0.2	0.3	0.1	0.4	0.5	0.5	0.5	0.4	0.3	0.5	0.5	0	0.3	0.1	0	0.1	0.7	0.4
P.sec162-13	0.8	0.3	0.6	0.5	0.4	0.4	0.4	0.4	0.3	0.6	0.3	0.4	0.4	0.4	0.4	0.6	0.3	0.4	0.4	0.4	0.5	0.3	0.2	0.3	0.6	0.4	0.4	0.6	0.5	0.1	0.3	0.4	0.4	0.3	0.4	0.5	0.5	0.3	0.4	0.3	0.9	0.4	0.3	0.4	0.5	0.5	0.5	0.7	0.6
P.sec164-13	0.6	0.5	0.5	0.3	0.5	0.5	0.5	0.6	0.5	0.6	0.5	0.5	0.5	0.5	0.5	0.7	0.5	0.3	0.4	0.4	0.5	0.4	0.3	0.3	0.7	0.6	0.5	0.7	0.6	0.1	0.4	0.4	0.5	0.5	0.6	0.7	0.7	0.4	0.6	0.4	0.8	0.6	0.5	0.6	0.5	0.5	0.6	0.6	0.6
P.sec165-13	0.6	0.5	0.5	0.3	0.5	0.5	0.5	0.6	0.5	0.6	0.5	0.5	0.5	0.5	0.5	0.7	0.5	0.3	0.4	0.4	0.5	0.4	0.3	0.3	0.7	0.6	0.5	0.7	0.6	0.1	0.4	0.4	0.5	0.5	0.6	0.7	0.7	0.4	0.6	0.4	0.8	0.6	0.5	0.6	0.5	0.5	0.6	0.6	0.6
P.sec167-13	0.6	0.5	0.5	0.3	0.5	0.5	0.5	0.6	0.5	0.6	0.5	0.5	0.5	0.5	0.5	0.7	0.5	0.3	0.4	0.4	0.5	0.4	0.3	0.3	0.7	0.6	0.5	0.7	0.6	0.1	0.4	0.4	0.5	0.5	0.6	0.7	0.7	0.4	0.6	0.4	0.8	0.6	0.5	0.6	0.5	0.5	0.6	0.6	0.6
P.sec182-13	0.6	0.5	0.5	0.3	0.5	0.5	0.5	0.6	0.5	0.6	0.5	0.5	0.5	0.5	0.5	0.7	0.5	0.3	0.4	0.4	0.5	0.4	0.3	0.3	0.7	0.6	0.5	0.7	0.6	0.1	0.4	0.4	0.5	0.5	0.6	0.7	0.7	0.4	0.6	0.4	0.8	0.6	0.5	0.6	0.5	0.5	0.6	0.6	0.6
P.sec140-13	0.6	0.5	0.5	0.3	0.6	0.6	0.5	0.6	0.5	0.6	0.5	0.5	0.5	0.5	0.5	0.7	0.5	0.4	0.4	0.4	0.5	0.4	0.3	0.3	0.7	0.6	0.5	0.7	0.6	0.1	0.4	0.5	0.5	0.5	0.6	0.7	0.7	0.4	0.6	0.4	0.8	0.6	0.5	0.6	0.5	0.5	0.6	0.6	0.6
P.sec141-13	0.9	0.5	0.7	0.5	0.6	0.6	0.4	0.6	0.5	0.7	0.5	0.5	0.5	0.5	0.5	0.7	0.5	0.6	0.6	0.6	0.6	0.5	0.5	0.3	0.7	0.6	0.4	0.7	0.6	0.1	0.4	0.5	0.5	0.5	0.6	0.7	0.7	0.4	0.4	0.4	0.8	0.4	0.5	0.4	0.5	0.5	0.6	0.3	0.7
P.sec145-13	0.7	0.6	0.5	0.4	0.7	0.7	0.7	0.7	0.6	0.7	0.6	0.7	0.7	0.7	0.7	0.6	0.6	0.5	0.5	0.5	0.6	0.5	0.5	1	0.7	0.7	0.7	0.7	0.6	0.4	0.6	0.6	0.5	0.6	0.7	0.5	0.7	0.5	0.7	0.6	0.8	0.6	0.7	0.7	0.7	0.7	0.7	0.8	0.6
P.sec429-13	0.8	0.8	0.7	0.7	0.9	0.9	0.8	0.9	0.8	0.9	0.8	0.8	0.9	0.8	0.8	0.9	0.8	0.9	0.9	0.9	0.9	0.8	0.8	1	0.9	0.9	0.8	0.9	0.9	1	1	0.9	1	0.9	0.9	0.9	0.9	0.6	0.9	0.9	0.8	0.8	0.9	0.9	0.9	0.9	0.9	0.7	0.9
P.sec432-13	0.7	0.6	0.5	0.3	0.7	0.7	0.6	0.6	0.6	0.7	0.6	0.6	0.6	0.5	0.5	0.4	0.6	0.5	0.5	0.4	0.6	0.5	0.5	1	0.7	0.7	0.6	0.6	0.4	0.4	0.6	0.6	0.5	0.6	0.6	0.5	0.7	0.5	0.6	0.4	0.6	0.5	0.6	0.6	0.6	0.5	0.6	0.7	0.5
P.sec434-13	0.7	0.6	0.5	0.3	0.7	0.7	0.6	0.7	0.6	0.7	0.6	0.6	0.6	0.6	0.6	0.5	0.6	0.5	0.4	0.5	0.5	0.5	0.5	1	0.7	0.7	0.6	0.7	0.5	0.4	0.6	0.6	0.5	0.6	0.7	0.5	0.7	0.5	0.7	0.5	0.7	0.5	0.7	0.6	0.6	0.6	0.7	0.8	0.5
P.sec435-13	0.5	0.7	0.5	0.4	0.8	0.8	0.7	0.9	0.7	0.6	0.7	0.8	0.8	0.7	0.7	0.8	0.7	0.5	0.5	0.6	0.7	0.6	0.6	0.7	1	0.8	0.7	1	0.6	0.7	0.8	0.8	1	0.8	0.9	0.8	0.9	0.6	0.9	0.6	0.6	0.8	0.8	0.8	0.8	0.8	0.9	0.7	0.7
P.sec436-13	0.6	0.8	0.5	0.4	0.8	0.8	0.8	1	0.8	0.6	0.8	0.9	0.9	0.8	0.8	0.9	0.8	0.5	0.6	0.6	0.8	0.6	0.7	1	1	0.9	0.8	1	0.9	1	1	0.8	1	0.8	1	0.8	0.8	0.7	1	0.7	0.8	0.8	1	0.9	1	0.9	1	0.7	0.8
P.sec569-13	0.7	0.5	0.5	0.4	0.5	0.5	0.6	0.6	0.6	0.6	0.5	0.6	0.6	0.5	0.5	0.4	0.5	0.4	0.4	0.4	0.5	0.5	0.5	1	0.7	0.7	0.6	0.6	0.4	0.4	0.5	0.4	0.5	0.6	0.6	0.4	0.5	0.6	0.6	0.5	0.6	0.5	0.6	0.6	0.6	0.5	0.6	0.8	0.5
P.sec580-13	0.8	0.6	0.6	0.5	0.7	0.7	0.6	0.7	0.6	0.7	0.6	0.7	0.7	0.7	0.7	0.6	0.6	0.6	0.6	0.6	0.6	0.5	0.5	1	0.7	0.7	0.6	0.7	0.6	0.4	0.6	0.6	0.5	0.6	0.7	0.6	0.7	0.5	0.6	0.5	0.8	0.5	0.7	0.6	0.7	0.7	0.7	0.7	0.6
P.sec581-13	0.9	0.6	0.7	0.4	0.7	0.7	0.5	0.7	0.6	0.7	0.6	0.6	0.7	0.6	0.6	0.5	0.6	0.6	0.6	0.6	0.6	0.5	0.5	1	0.7	0.7	0.5	0.7	0.5	0.4	0.6	0.6	0.5	0.6	0.7	0.5	0.7	0.5	0.6	0.3	0.7	0.4	0.7	0.5	0.6	0.6	0.7	0.6	0.5
P.sec582-13	0.7	0.6	0.6	0.4	0.6	0.6	0.5	0.6	0.6	0.6	0.6	0.6	0.6	0.6	0.6	0.6	0.6	0.5	0.5	0.5	0.5	0.5	0.4	0.7	0.7	0.6	0.5	0.7	0.5	0.3	0.5	0.5	0.5	0.6	0.6	0.6	0.7	0.5	0.5	0.4	0.7	0.5	0.6	0.5	0.6	0.6	0.6	0.6	0.6
P.sec583-13	0.8	0.6	0.6	0.3	0.7	0.7	0.6	0.7	0.7	0.7	0.6	0.7	0.7	0.6	0.6	0.5	0.6	0.5	0.5	0.5	0.6	0.5	0.5	1	0.7	0.7	0.7	0.7	0.5	0.4	0.6	0.6	0.5	0.6	0.7	0.5	0.7	0.5	0.7	0.5	0.7	0.5	0.7	0.7	0.7	0.6	0.7	0.7	0.5
P.sec756-13	0.8	0.8	0.7	0.5	0.9	0.8	0.6	0.9	0.8	0.8	0.8	0.8	0.9	0.7	0.7	0.6	0.7	0.8	0.7	0.8	0.8	0.6	0.8	1	0.9	0.9	0.7	0.9	0.6	1	1	0.8	0.9	0.9	0.9	0.7	0.9	0.7	0.7	0.4	0.6	0.4	0.9	0.7	0.9	0.8	0.9	0.6	0.6
P.sec757-13	0.8	0.6	0.7	0.4	0.7	0.6	0.5	0.7	0.6	0.7	0.6	0.6	0.7	0.5	0.6	0.5	0.5	0.5	0.5	0.5	0.5	0.4	0.5	1	0.7	0.7	0.5	0.7	0.5	0.4	0.6	0.5	0.4	0.6	0.7	0.5	0.7	0.5	0.5	0.3	0.6	0.3	0.6	0.5	0.6	0.5	0.6	0.6	0.5
P.sec760-13	0.7	0.6	0.5	0.3	0.7	0.6	0.6	0.6	0.6	0.7	0.6	0.6	0.6	0.5	0.5	0.4	0.5	0.5	0.4	0.4	0.5	0.4	0.5	1	0.7	0.7	0.6	0.6	0.4	0.4	0.6	0.5	0.4	0.6	0.6	0.5	0.7	0.5	0.6	0.4	0.6	0.4	0.6	0.6	0.6	0.5	0.6	0.7	0.5
P.sec766-13	1	0.6	0.7	0.5	0.6	0.6	0.4	0.5	0.5	0.7	0.5	0.5	0.5	0.4	0.4	0.3	0.4	0.7	0.6	0.6	0.5	0.5	0.6	1	0.6	0.6	0.4	0.5	0.4	0.4	0.6	0.5	0.4	0.5	0.6	0.5	0.7	0.4	0.5	0.4	0.6	0.3	0.5	0.5	0.6	0.5	0.5	0.6	0.6
P.sec778-13	0.6	0.7	0.5	0.3	0.8	0.8	0.7	0.8	0.7	0.7	0.7	0.7	0.8	0.6	0.6	0.7	0.6	0.5	0.5	0.5	0.7	0.5	0.6	0.7	0.9	0.8	0.7	0.9	0.5	0.7	0.8	0.7	0.9	0.8	0.8	0.8	0.9	0.6	0.8	0.5	0.5	0.6	0.8	0.7	0.8	0.7	0.8	0.6	0.6
[truncated: 24 more columns]
